# Supplementary material for: Aryloxy Ionic Liquid-Catalyzed Homogenous Esterification of Cellulose with Low-Reactive Acyl Donors
Source: Polymers (Basel). 2023 Jan 13;15(2):419. doi: 10.3390/polym15020419 (PMC9860810; doi:10.3390/polym15020419)
Supplement: Supplementary file 1 [file polymers-15-00419-s001.zip]

Archive with 1 entries (1 files):
- polymers-2141408-supplementary.pdf
